# Supplementary material for: Study of the Role of Void and Residual Silicon Dioxide on the Electrochemical Performance of Silicon Nanoparticles Encapsulated by Graphene
Source: Nanomaterials (Basel). 2021 Oct 27;11(11):2864. doi: 10.3390/nano11112864 (PMC8622490; doi:10.3390/nano11112864)
Supplement: Supplementary file 1 [file nanomaterials-11-02864-s001.zip]

Archive with 1 entries (1 files):
- nanomaterials-1439296-supplementary.pdf
